# Supplementary material for: Microbial Community Shifts and Plant Performance Improvements Driven by Bacillus firmus in Pampa Agroecosystems
Source: Environ Microbiol Rep. 2026 May 15;18(3):e70315. doi: 10.1111/1758-2229.70315 (PMC13179124; doi:10.1111/1758-2229.70315)
Supplement: Supplementary file 1 — Appendix S1: Supporting Information. [file EMI4-18-e70315-s001.xlsx]

## Sheet: Database BASF - FísicoQuímicaBi
Sample	Treatment	Sampling	City	IGA	Arylsulfatase	Betaglucosidase	NAGase	Phosphatase	Clay	Sand	Silt	ClayQ	Texture	pH	P_mgL	K_mgL	K_cmolcL	K_perc	SOM	Ca_cmolcL	Ca_per	Mg_cmolcL	CEC	Base_saturation	Al_Saturation	Ca_Mg_K_Ratio	K_Ca_Mg_Ratio	S	SMP	Al_cmolcL	Zn_mgL	Cu_mgL	B_mgL	Mn_mgL	Mg_per
CA_1_CT1	Control	1	Candelária	9	56.82	574.1	271.58	329.73	28	25	47	28	3	5.5	7.2	326	0.834	4.56	4.5	9.357	51.13	4.417	18.3	79.9	0	16.5	0.225	18.5	6.2	0	4.1	2.2	0.5	22	24.14
CA_1_CT4	Treated	1	Candelária	9	47.51	802.2	211.55	307.08	30	33	37	30	3	5.3	9.8	301	0.77	4.48	4.5	8.173	47.52	4.093	17.2	75.6	0.6	15.9	0.22	15	6	0.1	3.9	1.9	0.5	24	23.8
CA_2_CT1	Control	2	Candelária	9	213.42	203.81	100.85	1023.01	40	25	35	31	3	5.3	7.3	213		3.4	4.5	7.5	46	3.3	16.2	69.9	1.8	19.8		15.1	5.9	0.2	5.5	2.2	0.42	25	20.5
CA_2_CT4	Treated	2	Candelária	4	130.37	180.12	55.58	750.17	38	31	31	32	3	4.7	4.8	229		3.6	3.3	4.2	25.6	12.2	16.4	41.4	11	10.6		17.2	5.3	0.8	4.7	2.1	0.36	24	12.2
CA_3_CT1	Control	3	Candelária	10	409.09	353.76	123.96	1709.62	34	22	44	27	3	5.9	9.5	217		3.2	4	8.8	50.2	4.2	17.5	77.1	0	23.4		15.6	6.1	0	2.6	1.5	0.54	19	23.7
CA_3_CT4	Treated	3	Candelária	8	459.05	270.69	129.33	1849.42	40	18	42	30	3	5.3	7.7	197		3	4.1	7.2	43.4	3.6	16.7	68.2	1.1	21.5		13.9	5.8	0.1	2.9	1.7	0.38	34	21.8
CA_4_CT1	Control	4	Candelária	9	311.93	309.15	124.59	1870.34	32	22	46	30	3	5.4	7.8	225		4.1	4.7	6.9	49	3.2	14.2	75.5	1.1	17.6		13.3	6.2	0.1	2.6	1.4	0.42	11	22.5
CA_4_CT4	Treated	4	Candelária	9	200.14	213.81	94.23	1403.56	32	26	42	29	3	5.3	8.6	231		4	4.2	6.9	47.2	3.2	14.7	72.9	0.9	17.1		14.2	6.1	0.1	2.7	1.3	0.42	14	21.7
CM_1_CT1	Control	1	Camaquã	8	48.06	124.65	76.28	210.85	24	59	17	20	4	5.7	22.3	64	0.164	1.95	1.9	4.23	50.36	1.983	8.4	75.5	0	38.2	0.066	24.3	6.7	0	3	1.1	0.3	15	23.61
CM_1_CT4	Treated	1	Camaquã	7	71.52	321.86	138.33	171.39	24	57	19	22	3	5.8	13.1	116	0.297	3.96	2.3	3.651	48.68	1.629	7.5	74.1	0	17.8	0.129	16.1	6.7	0	3.1	1.1	0.4	P	21.72
CM_2_CT1	Control	2	Camaquã	7	252.71	57.31	186.19	1087.46	22	60	18	22	3	5.7	14.1	104		3.9	1.8	3.3	48.5	1.4	6.8	73.4	0	17.6		10.5	6.8	0	2.4	1.1	0.4	16	21
CM_2_CT4	Treated	2	Camaquã	6	234.44	149.93	131.12	1079.26	22	60	18	20	4	5.8	11	108		3.9	2	3.6	50.7	1.5	7	76.4	0	18.5		9.4	6.8	0	2.3	1	0.42	16	21.7
CM_3_CT1	Control	3	Camaquã	7	459.48	269.29	205.8	1625.25	24	54	22	25	3	5.6	13.8	73		2.2	2.2	4.2	49.9	1.9	8.4	74.6	0	32.6		11.8	6.6	0	2.3	1.1	0.32	23	22.5
CM_3_CT4	Treated	3	Camaquã	6	515.31	293.71	270.94	2454.79	20	57	23	25	3	5.8	13.8	85		2.8	2.1	3.7	47.9	1.7	7.8	72.6	0	25.1		9.7	6.6	0	2.9	1.2	0.41	20	22
CM_4_CT1	Control	4	Camaquã	8	248.24	220.7	78.97	1502.39	20	56	24	21	3	5.8	15.3	122		4.4	2	3.7	51.9	1.6	7.1	78.5	0	17		6.6	6.9	0	2.7	1.6	0.31	15	22.3
CM_4_CT4	Treated	4	Camaquã	6	251.88	173.77	91.84	1393.94	20	57	23	23	3	5.8	9.6	120		4.6	2.1	3.4	51	1.5	6.7	78.5	0	16.2		7.3	7	0	2.1	0.6	0.39	11	22.9
DP_1_CT1	Control	1	Dom Pedrito	7	45.31	274.62	113.73	306.98	30	51	19	30	3	5.4	14.3	76	0.194	0.83	3.5	14.817	63.32	3.903	23.4	80.7	0	96.3	0.045	9.2	6	0	2	1.6	0.6	22	16.68
DP_1_CT4	Treated	1	Dom Pedrito	9	49.16	764.48	331.08	319.04	30	57	13	26	3	5.4	20.4	124	0.317	1.6	3.7	12.331	62.28	3.697	19.8	82.5	0.4	50.5	0.079	9.2	6.2	0.1	3.5	1.4	0.6	35	18.67
DP_2_CT1	Control	2	Dom Pedrito	11	183.22	139.16	44.06	1107.37	30	57	13	27	3	5.2	15.9	148		1.9	3.8	10.6	53.3	2.6	19.8	68.3	1.1	34.7		12	5.7	0.1	3	1.7	0.75	42	13
DP_2_CT4	Treated	2	Dom Pedrito	10	251.77	292.86	97.26	1103.97	28	58	14	23	3	5.4	15	146		2.3	3.3	8.7	54.5	2.5	16	78.5	0	30.1		7.6	6	0	3	1.4	0.6	25	15.6
DP_3_CT1	Control	3	Dom Pedrito	9	592.78	238.54	93.84	3421.29	30	57	13	42	2	5.4	21.3	142		1.8	4.2	12.4	60.8	2.9	20.4	76.9	0.5	42.4		8	5.9	0.1	3.7	1.8	0.63	35	14.3
DP_3_CT4	Treated	3	Dom Pedrito	10	370.62	113.91	50.08	1357	28	59	13	22	3	5.1	16.6	97		1.4	3.6	9.5	54.5	2.5	17.4	70.6	1.2	48.5		10.4	5.9	0.1	4.2	1.4	0.51	58	14.6
DP_4_CT1	Control	4	Dom Pedrito	11	331.03	387.57	132.32	2488.72	30	55	15	23	3	5.4	40.1	212		3	5	11.5	63.2	3.4	18.2	84.9	0.5	27.5		6.4	6.4	0.1	3.9	0.7	0.69	19	18.7
DP_4_CT4	Treated	4	Dom Pedrito	9	192.62	501.45	156.85	1874.16	28	60	12	20	4	4.9	20	132		2.2	4.2	9.4	60.7	2.8	15.5	81.1	0.5	36.1		7.2	6.4	0.1	3	0.6	0.48	24	18.3
